# Supplementary material for: Proteome and Ubiquitylome Analyses of Maize Endoplasmic Reticulum under Heat Stress
Source: Genes (Basel). 2023 Mar 19;14(3):749. doi: 10.3390/genes14030749 (PMC10047965; doi:10.3390/genes14030749)
Supplement: Supplementary file 1 [file genes-14-00749-s001.zip]

Archive with 1 entries (1 files):
- genes-2236080-supplementary.pdf
